# Supplementary material for: A Three-Reagent “Green” Paper-Based Analytical Device for Solid-Phase Spectrometric and Colorimetric Determination of Dihydroquercetin
Source: Sensors (Basel). 2022 Apr 9;22(8):2893. doi: 10.3390/s22082893 (PMC9030608; doi:10.3390/s22082893)
Supplement: Supplementary file 1 [file sensors-22-02893-s001.zip]

Archive with 1 entries (1 files):
- sensors-1640979-supplementary.pdf
